# Supplementary material for: Conformations of Macrocyclic Peptides Sampled by Nuclear Magnetic Resonance: Models for Cell-Permeability
Source: J Am Chem Soc. 2023 Dec 8;145(50):27601–15. doi: 10.1021/jacs.3c09367 (PMC10739998; doi:10.1021/jacs.3c09367)
Supplement: Supplementary file 1 — ja3c09367_si_001.zip [file ja3c09367_si_001.zip]

zip error: Nothing to do! (pdb_submission.zip)
